# Supplementary material for: Synthesis and Biological Evaluation of Amidinourea Derivatives against Herpes Simplex Viruses
Source: Molecules. 2021 Aug 14;26(16):4927. doi: 10.3390/molecules26164927 (PMC8398393; doi:10.3390/molecules26164927)
Supplement: Supplementary file 1 [file molecules-26-04927-s001.zip]

Archive with 1 entries (1 files):
- molecules-1318338-supplementary.pdf
